# Supplementary material for: Barcoding of Plant Viruses with Circular Single-Stranded DNA Based on Rolling Circle Amplification
Source: Viruses. 2018 Aug 31;10(9):469. doi: 10.3390/v10090469 (PMC6164888; doi:10.3390/v10090469)
Supplement: Supplementary file 1 [file viruses-10-00469-s001.zip]

Archive with 5 entries (4 files):
- 3-viruses-345336-supplymentary/
- 3-viruses-345336-supplymentary/Jeske18R_Figures S1.pdf
- 3-viruses-345336-supplymentary/Jeske18R_Figures S2.pdf
- 3-viruses-345336-supplymentary/Jeske18R_Table S1-R1.pdf
- 3-viruses-345336-supplymentary/Jeske18R_Table S2_R1.xls
