# Supplementary material for: Barcoding of Plant Viruses with Circular Single-Stranded DNA Based on Rolling Circle Amplification
Source: Viruses. 2018 Aug 31;10(9):469. doi: 10.3390/v10090469 (PMC6164888; doi:10.3390/v10090469)
Supplement: Supplementary file 1 [file viruses-10-00469-s001.zip › 3-viruses-345336-supplymentary/Jeske18R_Table S2_R1.xls]

## Sheet: Calculation
Image J data: pixel coordinates x								Graphical evaluation	Calculation
Example spread sheet to calculate the values of Fig. 5 as described in paragraph 7. Standardization to determine fragment sizes											m	1.61704
											sd	1.25565
	x	x	rf	probit	sample	mwt	LN mwt		LN(mwt)/Probit		Fit(mwt)	% error
start position	106	178	0.092545	3.67476	AbMV-Std	2632	7.8755		a	-1.15516	2811.52	6.82051
front position	884	320	0.275064	4.40243		1252	7.1325		b	12.1864	1213.05	3.11089
		465	0.46144	4.90319		695	6.54391		R²	0.999067	680.233	2.12468
		475	0.474293	4.93552		681	6.52356				655.301	3.77366
		629	0.672237	5.4461		371	5.9162				363.323	2.06915
		643	0.690231	5.49651		351	5.86079				342.771	2.34441
		683	0.741645	5.64843		293	5.68017				287.6	1.84294
		696	0.758355	5.70102		272	5.6058				270.647	0.497315
		710	0.77635	5.75992		256	5.54518				252.844	1.23264
		236	0.167095	4.03429	TGMV-yv	1822	7.50769				1855.96	1.86377
		263	0.201799	4.16479		1567	7.35692				1596.25	1.86647
		437	0.42545	4.81203		766	6.64118				755.775	1.33483
		621	0.661954	5.4178		371	5.9162				375.395	1.18476
		268	0.208226	4.18741	ACMV	1531	7.33368				1555.08	1.57276
		316	0.269923	4.38695		1248	7.1293				1234.94	1.04675
		328	0.285347	4.43297		1181	7.07412				1171.01	0.846257
		458	0.452442	4.88051		696	6.54535				698.295	0.329781
		534	0.550129	5.12599		524	6.26149				525.88	0.358818
		653	0.703085	5.53329		323	5.77765				328.51	1.70591
		287	0.232648	4.26985	SiGMCV	1430	7.26543				1413.82	1.13112
		365	0.332905	4.56809		1025	6.93245				1001.77	2.26586
		444	0.434447	4.83494		754	6.62539				736.038	2.38223
		485	0.487147	4.96778		621	6.43133				631.332	1.66379
		642	0.688946	5.49287		338	5.82305				344.216	1.83903
		686	0.745501	5.6604		282	5.64191				283.65	0.584968
		705	0.769923	5.73859		256	5.54518				259.152	1.23116
		294	0.241645	4.29898	BCTV	1374	7.22548				1367.03	0.506972
		315	0.268638	4.38306		1233	7.11721				1240.5	0.608442
		609	0.64653	5.37597		386	5.95584				393.982	2.06779
		261	0.199229	4.15562	TGMV-cs	1602	7.37901				1613.24	0.701805
		306	0.257069	4.34759		1310	7.17778				1292.38	1.34485
		388	0.362468	4.64813		921	6.82546				913.309	0.835069
		475	0.474293	4.93552		661	6.49375				655.301	0.862121
		542	0.560411	5.15201		513	6.24028				510.305	0.525281
		316	0.269923	4.38695	AbMV	1252	7.1325				1234.94	1.36289
		458	0.452442	4.88051		698	6.54822				698.295	0.0423026
		468	0.465296	4.9129		681	6.52356				672.649	1.22632
		626	0.66838	5.43545		371	5.9162				367.822	0.856723
		637	0.682519	5.47476		351	5.86079				351.493	0.140362
		675	0.731362	5.61694		293	5.68017				298.254	1.79301
		687	0.746787	5.66441		272	5.6058				282.338	3.80073
		699	0.762211	5.71343		256	5.54518				266.794	4.21659
